# Supplementary material for: Digital Health Platforms in Saudi Arabia: Determinants from the COVID-19 Pandemic Experience
Source: Healthcare (Basel). 2021 Nov 8;9(11):1517. doi: 10.3390/healthcare9111517 (PMC8618772; doi:10.3390/healthcare9111517)
Supplement: Supplementary file 1 [file healthcare-09-01517-s001.zip]

Archive with 1 entries (1 files):
- healthcare-1409845 supplementary to conversion.pdf
